# Supplementary material for: Identification of novel common breast cancer risk variants at the 6q25 locus among Latinas
Source: Breast Cancer Res. 2019 Jan 14;21:3. doi: 10.1186/s13058-018-1085-9 (PMC6332913; doi:10.1186/s13058-018-1085-9)
Supplement: Supplementary file 1 — Table S1. Association statistics and imputation accuracy for all SNPs with p value <5 × 10–7 in discovery dataset. Also included are results for models that are conditional on top SNPs and the and linkage disequilibrium between index SNPs described in the manuscript and other SNPs in this list. (XLSX 29 kb) [file 13058_2018_1085_MOESM1_ESM.xlsx]

## Sheet: Sheet1
Table S1: Results for all SNPs with P values <5x10e-7 in meta-analysis of discovery datasets for overall breast cancer risk
			R Squared for imputation from HRC				Results of Meta-analysis Unadjuted				Results of Meta-analysis Adjusetd for RS140068132				Results of Meta-analysis Adjusted for RS851980				Linkage Disequilibrium
rs_id	SNP (chr:position_risk allele)	RiskAlleleFreq	UCSF	Kaiser RPGEH	MEC	CAMA	OR	95% CI LB	95% CI UB	P_value_meta	OR	95% CI LB	95% CI UB	P_value_meta	OR	95% CI LB	95% CI UB	P_value_meta	R-sq RS140068132	R-sq RS851980	R-sq RS3778609
rs140068132	6:151954834_G	0.09336	0.90462	0.91188	0.88039	0.98394	0.578297	0.504335	0.663105	4.4e-15	0.578297	0.504335	0.663105	4.4e-15	0.607812	0.528913	0.69848	2.2e-12	1	0.0158385	0.150006
rs147157845	6:151971376_A	0.093594	0.98542	0.97825	0.96418	1.0002	0.603872	0.527482	0.691325	2.7e-13	1.25599	0.760845	2.07337	0.372811	1.31104	0.795238	2.1614	0.288354	0.933245	0.0178949	0.152638
rs72501739	6:151943302_G	0.131001	0.94052	0.98613	0.94268	0.97812	0.667698	0.596867	0.746935	1.7e-12	0.89647	0.753418	1.06668	0.217892	0.918624	0.77165	1.09359	0.33999	0.645938	0.0162823	0.154918
rs79692348	6:151937679_T	0.130299	0.94055	0.99502	0.9454	0.99886	0.674473	0.602995	0.754425	5.6e-12	0.922134	0.774718	1.0976	0.3617	0.943694	0.792455	1.1238	0.515497	0.648301	0.0158698	0.152609
rs9397432	6:151916855_C	0.126091	0.95922	0.94265	0.93496	0.94072	0.693726	0.619575	0.776751	2.3e-10	0.943943	0.80557	1.10609	0.475661	0.959606	0.818712	1.12475	0.6108	0.558407	0.0132494	0.140481
rs4524618	6:151918023_A	0.126481	0.96061	0.95195	0.94641	0.94184	0.695635	0.621377	0.778768	3e-10	0.951457	0.811576	1.11545	0.539655	0.967616	0.825127	1.13471	0.685449	0.563637	0.0132934	0.142042
rs8180576	6:152035710_A	0.140041	0.99805	0.98193	0.99606	0.99932	0.707537	0.634696	0.788736	4.3e-10	0.901047	0.785283	1.03388	0.13751	0.958894	0.833274	1.10345	0.557946	0.435321	0.0458403	0.267899
rs851980	6:152027955_C	0.254832	0.99678	0.98926	0.9714	1.00035	1.27765	1.1826	1.38034	5.2e-10	1.21658	1.12459	1.3161	1e-06	1.21658	1.12459	1.3161	1e-06	0.0182704	1	0.0171815
rs851983	6:152024415_G	0.352556	0.998	0.96584	0.99985	1.00021	1.25666	1.16907	1.3508	5.7e-10	1.19075	1.10602	1.28198	3.6e-06	1.08497	0.958162	1.22855	0.198448	0.0370347	0.621315	0.0512018
rs78177662	6:151975565_T	0.148925	0.99802	0.98425	0.96742	1.00035	0.717785	0.64625	0.797238	6e-10	0.959086	0.827986	1.11094	0.577486	0.978542	0.844458	1.13391	0.772967	0.548303	0.0153059	0.149056
rs78841457	6:151974492_A	0.140898	0.99572	0.98029	0.99471	0.98732	0.713419	0.640875	0.794173	6.7e-10	0.979782	0.839301	1.14378	0.79589	1.01713	0.870497	1.18846	0.830671	0.582586	0.0233219	0.16252
rs851985	6:152020390_C	0.364324	0.9989	0.96581	0.99576	0.99997	1.2529	1.16618	1.34607	7.2e-10	1.18569	1.10182	1.27594	5.4e-06	1.08088	0.962064	1.21438	0.190518	0.0397285	0.573449	0.0450318
rs9383591	6:152027012_C	0.140196	0.99931	0.97448	0.97504	0.81516	0.712336	0.639251	0.793777	8.2e-10	0.911385	0.794511	1.04545	0.185115	0.969284	0.842607	1.11501	0.66241	0.437694	0.0451971	0.265105
rs74728399	6:151977268_G	0.149002	0.99697	0.98195	1.00004	0.99298	0.720558	0.648852	0.800188	8.9e-10	0.964983	0.833587	1.11709	0.633157	0.984796	0.850406	1.14042	0.837836	0.545884	0.0156196	0.149282
rs59623026	6:151978964_G	0.148925	0.99913	0.98946	0.99531	0.99866	0.720989	0.649237	0.800669	9.6e-10	0.966371	0.834767	1.11872	0.646971	0.986349	0.851727	1.14225	0.854337	0.546106	0.0156863	0.149483
rs77315705	6:151982879_T	0.148925	1.00025	0.99211	0.99419	0.99935	0.721472	0.649696	0.801178	1e-09	0.965795	0.834634	1.11757	0.640242	0.985907	0.851728	1.14123	0.849194	0.541367	0.0157946	0.148873
rs77758681	6:151983383_A	0.148925	0.99019	0.96927	0.96157	1.00035	0.721472	0.649696	0.801178	1e-09	0.965795	0.834634	1.11757	0.640242	0.985907	0.851728	1.14123	0.849194	0.541367	0.0157946	0.148873
rs17081551	6:151980730_C	0.148847	0.99945	0.99164	0.99498	0.99914	0.722161	0.650315	0.801945	1.1e-09	0.968214	0.836636	1.12049	0.664694	0.988212	0.853625	1.14402	0.87387	0.54465	0.0157337	0.149499
rs58374672	6:151982681_A	0.148847	1.00025	0.99888	0.96067	1.00035	0.721889	0.650069	0.801644	1.1e-09	0.967125	0.835766	1.11913	0.653562	0.987389	0.852991	1.14296	0.865007	0.541588	0.0158617	0.149073
rs60220348	6:151981844_C	0.148769	1.00024	0.99871	0.96081	1.00034	0.722616	0.650725	0.802448	1.2e-09	0.969554	0.837776	1.12206	0.678265	0.989682	0.854876	1.14574	0.889579	0.543047	0.0158007	0.149274
rs851984	6:152023191_A	0.349127	1.00029	0.9649	0.99653	1.00017	1.24997	1.16256	1.34395	1.6e-09	1.18395	1.09941	1.27498	7.9e-06	1.0671	0.942258	1.20849	0.306271	0.0365346	0.616172	0.051963
rs3020338	6:152034062_A	0.250156	0.99627	0.98913	0.9894	0.99888	1.26951	1.17463	1.37205	1.7e-09	1.209	1.11718	1.30836	2.5e-06	0.855589	0.550902	1.32879	0.48745	0.0173723	0.971685	0.0160504
rs13216081	6:152034624_A	0.249766	0.99792	0.98969	0.99213	0.99869	1.26874	1.1739	1.37125	1.9e-09	1.20813	1.11635	1.30745	2.7e-06	0.836668	0.546086	1.28187	0.412667	0.0174578	0.970041	0.0161185
rs851975	6:152031303_T	0.250078	0.99702	0.99238	0.98006	0.99954	1.26826	1.17345	1.37074	2e-09	1.20767	1.11593	1.30696	2.9e-06	0.830828	0.540152	1.27793	0.398877	0.0176224	0.971275	0.0160059
rs13216104	6:152034758_T	0.250156	0.9975	0.98854	0.99189	0.99856	1.26777	1.17302	1.37019	2.1e-09	1.20729	1.1156	1.30653	3e-06	0.818447	0.529463	1.26516	0.367287	0.017353	0.971685	0.0160504
rs3020339	6:152040615_A	0.250078	0.99863	0.97544	0.99519	1.00035	1.26727	1.17253	1.36967	2.3e-09	1.20666	1.11498	1.30588	3.2e-06	0.806902	0.523123	1.24462	0.331894	0.0174293	0.971275	0.0160059
rs13201871	6:152034820_C	0.251169	0.98905	0.95288	0.93422	0.99148	1.26514	1.17073	1.36716	2.8e-09	1.20448	1.11313	1.30333	3.8e-06	0.723441	0.450597	1.1615	0.180181	0.0176665	0.977049	0.015994
rs6932703	6:152038240_A	0.251091	0.99731	0.97789	0.99046	1.00035	1.26494	1.17053	1.36697	2.9e-09	1.20418	1.11283	1.30304	3.9e-06	0.722978	0.451765	1.15701	0.176352	0.0177434	0.976638	0.0159496
rs113201587	6:152007627_T	0.138326	0.86191	0.9012	0.88985	0.88914	0.72299	0.648859	0.80559	4.2e-09	0.931421	0.813284	1.06672	0.304597	0.981855	0.855546	1.12681	0.794371	0.420525	0.0385056	0.194529
rs851982	6:152024985_C	0.34866	0.99694	0.94998	0.93502	0.99888	1.24296	1.15599	1.33647	4.2e-09	1.17706	1.09296	1.26764	1.6e-05	1.0501	0.927603	1.18877	0.439851	0.0365903	0.615781	0.052547
rs12526447	6:152040125_G	0.249065	0.9964	0.97896	0.99971	1.00035	1.26148	1.16705	1.36355	4.9e-09	1.20109	1.10973	1.29999	5.7e-06	0.746558	0.510337	1.09212	0.132082	0.0174447	0.965529	0.0167862
rs10484921	6:152042260_A	0.248909	0.99856	0.97498	0.99469	1.00035	1.26079	1.16641	1.3628	5.3e-09	1.20048	1.10916	1.29931	6e-06	0.743975	0.510757	1.08368	0.123274	0.0173867	0.964716	0.0166952
rs3778609	6:152133187_T	0.19202	0.96798	0.98998	0.99324	0.99834	0.758666	0.691252	0.832654	6e-09	0.843252	0.764551	0.930053	0.000648	0.863196	0.782092	0.952712	0.003476	0.136569	0.0171815	1
rs851981	6:152027074_T	0.253351	1.00022	0.97658	0.9762	0.85477	1.25826	1.16438	1.3597	6.4e-09	1.19784	1.10701	1.29612	7.2e-06	0.800677	0.572791	1.11923	0.193315	0.0182083	0.967426	0.0181777
rs9479093	6:151992984_G	0.145963	0.98609	0.9664	0.95861	0.99777	0.732493	0.659366	0.813731	6.6e-09	0.992182	0.857526	1.14798	0.915997	1.01547	0.877367	1.17531	0.836925	0.528419	0.0183726	0.170933
rs7749659	6:152044884_G	0.260209	0.98535	0.9656	0.99793	0.99942	1.25437	1.16177	1.35435	6.9e-09	1.19451	1.10489	1.29141	7.9e-06	0.895077	0.673625	1.18933	0.444664	0.0185004	0.919125	0.0116513
rs6914438	6:152129588_T	0.192098	0.96286	0.99779	0.97423	1.00025	0.760267	0.692736	0.83438	7.7e-09	0.845461	0.766568	0.932474	0.000783	0.865433	0.784134	0.955162	0.004087	0.137013	0.0171207	0.998518
rs118028050	6:152087345_A	0.128663	0.98352	0.97661	0.98539	0.99611	0.724492	0.648617	0.809242	1.1e-08	0.933838	0.813957	1.07138	0.328831	0.975498	0.849058	1.12077	0.726152	0.418133	0.0285222	0.334016
rs75770678	6:151991750_C	0.138716	0.97947	0.96222	0.95725	0.99631	0.731802	0.657052	0.815056	1.3e-08	1.02961	0.882036	1.20187	0.711618	1.0512	0.900212	1.22751	0.52795	0.565323	0.016226	0.164177
rs74431386	6:151993723_T	0.138404	0.98074	0.97281	0.9534	0.98922	0.731409	0.656646	0.814684	1.3e-08	1.0255	0.878836	1.19664	0.749144	1.04922	0.898849	1.22474	0.542687	0.560747	0.0171619	0.165335
rs150475485	6:152007636_C	0.137469	0.87811	0.91547	0.90582	0.91311	0.730594	0.655602	0.814163	1.3e-08	0.948669	0.827969	1.08696	0.447885	0.993179	0.865514	1.13968	0.92233	0.423652	0.0328188	0.214179
rs150719495	6:151894993_A	0.080268	0.83155	0.89221	0.84314	0.82334	0.66892	0.582246	0.768496	1.4e-08	0.957487	0.797212	1.14999	0.642077	0.936152	0.779219	1.12469	0.480963	0.474089	0.00339031	0.101262
rs77668774	6:151993715_G	0.138326	0.98597	0.96632	0.95853	0.99772	0.731969	0.657153	0.815303	1.4e-08	1.02747	0.88051	1.19895	0.730783	1.05108	0.900433	1.22693	0.527922	0.560991	0.0170972	0.165098
rs3778610	6:152133351_G	0.202852	0.98784	0.98127	0.9964	0.99911	0.772467	0.705525	0.84576	2.4e-08	0.853863	0.776436	0.93901	0.001124	0.871951	0.792415	0.95947	0.004988	0.125925	0.0148756	0.936261
rs61176871	6:151990488_A	0.141287	0.97987	0.96493	0.98013	1.0002	0.73847	0.663711	0.82165	2.6e-08	1.03673	0.890974	1.20633	0.640775	1.05712	0.908188	1.23047	0.473405	0.554584	0.0155129	0.159605
rs146376469	6:151999415_T	0.135988	0.97959	0.971	0.96302	0.98534	0.735326	0.659763	0.819543	2.7e-08	1.02069	0.87739	1.18739	0.790793	1.04513	0.898174	1.21612	0.568071	0.532216	0.0178406	0.171724
rs9397445	6:152067500_C	0.140274	0.99741	1.00009	0.99145	0.99728	0.738847	0.663967	0.82217	2.8e-08	0.940814	0.825507	1.07223	0.360422	0.993772	0.870027	1.13512	0.926646	0.392974	0.0415566	0.283331
rs7771894	6:152145916_T	0.189137	1.00007	0.9647	0.99656	1.00022	0.768592	0.700057	0.843836	3.3e-08	0.857211	0.776804	0.945941	0.00217	0.878176	0.795235	0.969768	0.010275	0.153194	0.0179479	0.978862
rs138007191	6:152007696_G	0.136612	0.96941	0.99946	0.99802	0.99945	0.741077	0.664846	0.826048	6.3e-08	1.00507	0.871052	1.15971	0.944761	1.0646	0.920706	1.23099	0.398144	0.481251	0.0374695	0.222722
rs4644077	6:152080665_T	0.16264	1.00019	0.97857	0.96428	0.99743	0.764371	0.692561	0.843627	9.4e-08	0.92977	0.829364	1.04233	0.211703	0.98192	0.873541	1.10375	0.759788	0.317966	0.0483499	0.348638
rs1293935	6:152017958_G	0.411705	0.99933	0.96211	0.97971	1.00005	1.21165	1.12888	1.3005	1.1e-07	1.13838	1.05839	1.22441	0.000489	1.01087	0.91343	1.1187	0.834432	0.046621	0.470064	0.0254254
rs9322330	6:152073318_A	0.143547	0.99176	0.99227	0.98526	0.99341	0.753855	0.678925	0.837055	1.2e-07	0.956854	0.842784	1.08636	0.495896	1.00956	0.887246	1.14873	0.885208	0.381258	0.0413196	0.293233
rs12660738	6:152131121_G	0.134274	0.98027	0.99634	0.99734	1.00023	0.748315	0.671532	0.833878	1.5e-07	0.873304	0.776671	0.981959	0.02356	0.886419	0.788099	0.997006	0.044437	0.206511	0.00711273	0.649357
rs79994281	6:152123593_A	0.134663	0.96064	0.99295	0.98738	1.00034	0.749978	0.673228	0.835479	1.8e-07	0.875948	0.779228	0.984672	0.026506	0.888933	0.790546	0.999565	0.049158	0.207702	0.00730945	0.643074
rs11756568	6:152042413_T	0.283042	1.00022	0.97332	0.99075	1.00035	1.22209	1.13295	1.31824	2.1e-07	1.16022	1.07403	1.25333	0.000161	0.871821	0.725479	1.04768	0.143436	0.019716	0.814416	0.018585
rs9479109	6:152084593_G	0.159835	0.96496	0.98314	0.98033	0.99757	0.769269	0.696771	0.849311	2.1e-07	0.941909	0.839479	1.05684	0.308267	0.994996	0.884393	1.11943	0.933492	0.324694	0.047039	0.352311
rs12523770	6:152141622_T	0.133962	0.99685	0.97213	0.99623	1.00021	0.750324	0.673252	0.83622	2.1e-07	0.876394	0.779285	0.985605	0.027669	0.889481	0.790685	1.00062	0.051221	0.206554	0.00703954	0.647823
rs3020331	6:152008780_T	0.372818	0.97478	0.99924	0.9799	0.99975	1.20762	1.12404	1.2974	2.5e-07	1.13972	1.05904	1.22655	0.000481	0.994992	0.892126	1.10972	0.928141	0.0413832	0.508368	0.0521384
rs2982573	6:152010534_C	0.374922	0.99746	0.99953	0.98911	1.0002	1.20705	1.12367	1.29662	2.6e-07	1.13845	1.05796	1.22506	0.000528	0.993317	0.891074	1.10729	0.903708	0.0424584	0.50683	0.0443005
rs2982572	6:152010561_T	0.374922	0.98803	0.99069	0.98285	1.00033	1.20705	1.12367	1.29662	2.6e-07	1.13845	1.05796	1.22506	0.000528	0.993317	0.891074	1.10729	0.903708	0.0424584	0.50683	0.0443005
rs7455028	6:152034386_T	0.283432	0.99756	0.98983	0.9922	0.99835	1.21949	1.13058	1.3154	2.8e-07	1.15751	1.07155	1.25037	0.000203	0.856512	0.711344	1.03131	0.102126	0.0198976	0.817995	0.0186854
rs9479107	6:152082973_A	0.159913	0.99905	0.97361	0.96246	0.99961	0.772084	0.69934	0.852395	3e-07	0.946755	0.843817	1.06225	0.351505	1.00035	0.889177	1.12543	0.995296	0.325051	0.0467222	0.35311
rs77942641	6:151845594_T	0.114635	0.90678	0.95869	0.94491	0.99904	0.738679	0.657738	0.829581	3.1e-07	0.930725	0.813727	1.06455	0.294912	0.912066	0.797053	1.04367	0.180771	0.29479	0.00084368	0.0639648
rs2941740	6:152009638_G	0.375156	0.9861	0.99622	0.96967	1.00015	1.2054	1.12213	1.29484	3.1e-07	1.13679	1.05642	1.22327	0.00061	0.990111	0.888166	1.10376	0.85774	0.0425361	0.507001	0.0444918
rs851996	6:152016803_T	0.401185	0.98688	0.96532	0.9647	0.9999	1.20337	1.12094	1.29185	3.2e-07	1.1334	1.0538	1.21901	0.00075	0.995203	0.896656	1.10458	0.927978	0.0446999	0.485546	0.0411207
rs12525163	6:152040291_C	0.284133	0.99878	0.97851	0.99772	0.99994	1.21801	1.12928	1.31372	3.2e-07	1.15581	1.07002	1.24847	0.000233	0.844791	0.69985	1.01975	0.079034	0.0201479	0.821084	0.0185986
rs9371551	6:152082646_A	0.159991	0.99817	0.97791	0.96374	0.99831	0.772742	0.699958	0.853095	3.3e-07	0.947816	0.844792	1.0634	0.361308	1.00109	0.889907	1.12617	0.985481	0.325074	0.0463453	0.353025
rs75318086	6:151839433_A	0.115025	0.90896	0.97961	0.97771	0.99792	0.740187	0.659389	0.830885	3.4e-07	0.928463	0.812821	1.06056	0.274101	0.909481	0.795859	1.03932	0.163475	0.285481	0.0005824	0.0607352
rs1293936	6:152017691_G	0.404613	0.99972	0.96771	0.96572	0.99901	1.20243	1.12021	1.29069	3.4e-07	1.13228	1.05289	1.21766	0.00081	0.99321	0.894805	1.10244	0.898164	0.045171	0.487092	0.0418801
rs3020340	6:152043290_G	0.313123	0.98906	0.96825	0.99015	0.99605	1.21229	1.12571	1.30553	3.5e-07	1.14676	1.06309	1.23701	0.000396	0.935405	0.813603	1.07544	0.348165	0.0231518	0.699279	0.00259849
rs9397433	6:151919432_A	0.311175	0.99984	0.989	0.99955	0.99611	0.818091	0.757172	0.883911	3.7e-07	0.917619	0.844017	0.99764	0.04387	0.921688	0.847667	1.00217	0.056246	0.175259	0.00599248	0.080146
rs9397064	6:151914951_C	0.286238	0.99905	0.93865	0.93839	0.99864	0.814699	0.752747	0.881751	3.8e-07	0.921754	0.845621	1.00474	0.063966	0.923882	0.847484	1.00717	0.072208	0.193697	0.00477941	0.0659943
rs147717277	6:151876268_T	0.108401	0.88261	0.9666	0.90359	0.90618	0.735281	0.652584	0.828458	4.4e-07	0.97412	0.842769	1.12594	0.722726	0.964709	0.834328	1.11546	0.627692	0.370167	0.00460556	0.0891413
rs79699315	6:151840638_C	0.114791	0.90991	0.97376	0.96621	0.99708	0.742779	0.661707	0.833783	4.6e-07	0.933105	0.816874	1.06587	0.30769	0.914302	0.800067	1.04485	0.188276	0.285629	0.00065429	0.0611684
